# Supplementary material for: Contributions to the development and simulations of generic, modular and multiphysics greenhouses dynamic models, evaluated with a whole year study case dataset
Source: PLoS One. 2026 Feb 17;21(2):e0340619. doi: 10.1371/journal.pone.0340619 (PMC12912604; doi:10.1371/journal.pone.0340619)
Supplement: S4 File — This file includes high-resolution version of Figs 8 and 9. (ZIP) [file pone.0340619.s004.zip]

Archive with 2 entries (2 files):
- S4_Supporting_information_High_Reso_Fig8_9/FIG_8_large.tif
- S4_Supporting_information_High_Reso_Fig8_9/FIG_9_large.tif
